# Supplementary material for: Effect of rotenone-induced stress on physiologically active substances in adult Aphis glycines
Source: PLoS One. 2020 Jun 4;15(6):e0234137. doi: 10.1371/journal.pone.0234137 (PMC7272001; doi:10.1371/journal.pone.0234137)
Supplement: S1 Dataset — (XLSX) [file pone.0234137.s001.xlsx]

## Sheet: Sheet1
蛋白质protein	(mg/ml)			平均数average	SD	标准误SE						平均数	SD	标准误	下降百分率
Y5	0.519773	0.576591	0.504545	0.533636	0.037971	0.0219226	1.96412	Y5药	0.395455	0.382273	0.367727	0.381818	0.0138692	0.0080074	0.284497
M5	0.477045	0.474318	0.441136	0.464166	0.0199914	0.011542	1.70843	M5药	0.398409	0.393409	0.392273	0.394697	0.00326462	0.00188483	0.149665
S5	0.295455	0.257803	0.261818	0.271692	0.020677	0.0119379		S5药	0.229773	0.203864	0.215682	0.216439	0.0129711	0.00748889	0.203365
	Field population A	Field population B	Laboratory population
control	0.533636	0.464166	0.271692								处理	均值	5%显著水平			1%极显著水平	处理后
Chemical treatment	0.381818	0.394697	0.216439								处理2	0.3947	a			A
											处理1	0.3818	a			A
	F 值	p值									处理3	0.2164	b			B
	42.313	0.0029
											处理	均值	5%显著水平			1%极显著水平	处理前
	F 值	p值									处理1	0.5336	a			A
	35.285	0.004									处理2	0.4642	b			A
											处理3	0.2717	c			B
	F 值	p值									0.477045	0.295455	0.519773
	15.372	0.0172									0.474318	0.257803	0.576591
	0.534±0.022	0.382±0.008									0.441136	0.261818	0.504545
	0.464±0.012	0.395±0.002									0.398409	0.229773	0.395455
	0.272±0.012	0.216±0.007									0.393409	0.203864	0.382273
											0.392273	0.215682	0.367727
总糖Total sugar	(mg/ml)			average	SD	标准误SE						平均数	SD	标准误	下降百分率
Y5	0.362092	0.374084	0.362258	0.366145	0.00687601	0.00396987	1.0574	Y5药	0.356762	0.357095	0.354763	0.356207	0.00126114	0.00072812	0.0271418
M5	0.366096	0.371746	0.36509	0.367644	0.00358762	0.00207131	1.06173	M5药	0.346769	0.353431	0.353431	0.35121	0.00384644	0.00222074	0.0446995
S5	0.339443	0.346769	0.352596	0.346269	0.0065905	0.00380503		S5药	0.343105	0.338108	0.338108	0.339773	0.00288483	0.00166556	0.018759
	Field population A	Field population B	Laboratory population
control	0.366145	0.367644	0.346269
Chemical treatment	0.356207	0.35121	0.339773									处理	均值		5%显著水平		1%极显著水平
												处理2	0.3676		a		A
	F 值	p值										处理1	0.3661		a		A
	6.063	0.0695										处理3	0.3463		b		B
	F 值	p值
	29.284	0.0056
	F 值	p值										处理	均值		5%显著水平		1%极显著水平
	2.446	0.1929										处理1	0.3562		a		A
												处理2	0.3512		a		A
	0.366±0.004	0,356±0.001										处理3	0.3398		b		B
	0.368±0.002	0.351±0.004										0.362092	0.366096	0.339443
	0.346±0.004	0.340±0.002										0.374084	0.371746	0.346769
												0.362258	0.36509	0.352596
												0.356762	0.346769	0.343105
												0.357095	0.353431	0.338108
												0.354763	0.353431	0.338108
海藻糖Trehalose	(mg/ml)			平均数average	SD	标准误SE							SD	标准误	下降百分率
Y5	0.300227	0.310187	0.269789	0.293401	0.0210463	0.0121511	1.47366	Y5药	0.203407	0.256526	0.232736	0.23089	0.0266076	0.0153619	0.213057
M5	0.29668	0.276306	0.267622	0.280203	0.0149158	0.00861162	1.40737	M5药	0.248436	0.231836	0.238669	0.239647	0.00834299	0.00481683	0.144737
S5	0.245011	0.151407	0.200874	0.199097	0.0468273	0.0270357		S5药	0.124201	0.126769	0.117211	0.122727	0.00494642	0.00285582	0.383583
	Field population A	Field population B	Laboratory population
control	0.293401	0.280203	0.199097									处理	均值		5%显著水平		1%极显著水平
Chemical treatment	0.23089	0.239647	0.122727									处理1	0.2934		a		A
												处理2	0.2802		a		A
	F 值	p值										处理3	0.1991		b		A
	10.186	0.0332
	F 值	p值										处理	均值		5%显著水平		1%极显著水平
	16.893	0.0147										处理2	0.2396		a		A
	F 值	p值										处理1	0.2309		a		A
	7.891	0.0484										处理3	0.1227		b		B
												0.300227	0.29668	0.245011
	0.293±0.012	0.231±0.015										0.310187	0.276306	0.151407
	0.280±0.009	0.240±0.005										0.269789	0.267622	0.200874
	0.199±0.027	0.123±0.003										0.203407	0.248436	0.124201
												0.256526	0.231836	0.126769
												0.232736	0.238669	0.117211
胆固醇Cholesterol	(mg/ml)			average	SD	标准误SE							SD	标准误	升高百分率
Y5	0.0433131	0.0398461	0.0416345	0.0415979	0.00173375	0.00100098	1.15407	Y5药	0.0511725	0.0544982	0.0680836	0.0579181	0.00895922	0.00517261	0.392332
M5	0.0440974	0.0404423	0.0373989	0.0406462	0.00335393	0.00193639	1.12767	M5药	0.0788452	0.0707818	0.0572435	0.0689568	0.0109158	0.00630226	0.696514
S5	0.0380421	0.0319397	0.0381519	0.0360445	0.00355536	0.00205269		S5药	0.0543204	0.0443641	0.0448347	0.0478398	0.00561735	0.00324318	0.32724
	Field population A	Field population B	Laboratory population
control	0.0415979	0.0406462	0.0360445
Chemical treatment	0.0579181	0.0689568	0.0478398
											处理	均值	5%显著水平			1%极显著水平
	F 值	p值									处理1	0.0416	a			A
	9.595	0.0363									处理2	0.0406	a			A
											处理3	0.036	a			A
	F 值	p值
	18.439	0.0127									处理	均值	5%显著水平			1%极显著水平
											处理2	0.069	a			A
	F 值	p值									处理1	0.0579	ab			A
	9.444	0.0372									处理3	0.0478	b			A
											0.0433131	0.0440974	0.0380421
	0.042±0.001	0.058±0.005									0.0398461	0.0404423	0.0319397
	0.041±0.002	0.069±0.006									0.0416345	0.0373989	0.0381519
	0.036±0.002	0.048±0.003									0.0511725	0.0788452	0.0543204
											0.0544982	0.0707818	0.0443641
GST	(U/ml)										0.0680836	0.0572435	0.0448347
				average	SD	标准误SE							SD	标准误	下降百分率
Y5	0.0391655	0.0495395	0.0441815	0.0442955	0.00518795	0.00299526	1.2505	Y5药	0.0344534	0.0328195	0.0355554	0.0342761	0.00137658	0.00079477	0.226194
M5	0.0383295	0.0352515	0.0372275	0.0369361	0.00155954	0.0009004	1.04274	M5药	0.0318315	0.0281835	0.0298175	0.0299441	0.00182729	0.00105499	0.1893
S5	0.039368	0.039368	0.027531	0.0354223	0.0068341	0.00394567		S5药	0.009177	0.010659	0.010317	0.010051	0.000775985	0.000448015	0.716252
	Field population A	Field population B	Laboratory population
control	0.0442955	0.0369361	0.0354223
Chemical treatment	0.0342761	0.0299441	0.010051
												处理	均值		5%显著水平		1%极显著水平
	F 值	p值										处理1	0.0443		a		A
	10.453	0.0319										处理2	0.0369		a		A
												处理3	0.0354		a		A
	F 值	p值
	25.413	0.0073										处理	均值		5%显著水平		1%极显著水平
												处理1	0.0343		a		A
	F 值	p值										处理2	0.0299		b		B
	40.821	0.0031										处理3	0.0101		c		C
												0.0391655	0.0383295	0.039368
	0.044±0.003	0.034±0.001										0.0495395	0.0352515	0.039368
	0.037±0.001	0.299±0.001										0.0441815	0.0372275	0.027531
	0.035±0.004	0.010±0.000										0.0344534	0.0318315	0.009177
												0.0328195	0.0281835	0.010659
												0.0355554	0.0298175	0.010317
PFK	(U/ml)			average	SD	标准误SE							SD	标准误	升高百分率
Y5	13.4695	12.5725	21.322	16.1213	4.81353	2.77909	0.994627	Y5药	34.7215	31.7255	29.853	32.1	2.45578	1.41785	0.991151
M5	17.1735	25.7335	23.754	22.2203	4.48134	2.5873	1.37091	M5药	37.664	37.557	37.0755	37.4322	0.313485	0.180991	0.684591
S5	11.704	17.441	19.4802	16.2084	4.03199	2.32787		S5药	23.2725	24.1285	24.0215	23.8075	0.466406	0.26928	0.468836
	Field population A	Field population B	Laboratory population
control	16.1213	22.2203	16.2084
Chemical treatment	32.1	37.4322	23.8075									处理	均值		5%显著水平		1%极显著水平
												处理2	22.2203		a		A
	F 值	p值										处理3	15.8751		a		A
	27.336	0.0064										处理1	15.788		a		A
	F 值	p值										处理	均值		5%显著水平		1%极显著水平
	34.399	0.0042										处理2	37.4322		a		A
												处理1	32.1		b		B
	F 值	p值										处理3	23.8075		c		C
	8.857	0.0409											13.4695	17.1735	11.704
													12.5725	25.7335	17.441
													21.322	23.754	19.4802
	16.121±2.779	32.100±1.418											34.7215	37.664	23.2725
	22.220±2.587	37.432±0.181											31.7255	37.557	24.1285
	16.208±2.328	23.807±0.269											29.853	37.0755	24.0215
pro	(U/ml)			平均数average	SD	标准误SE							SD	标准误	升高百分率
Y5	808.333	775.238	618.095	733.889	101.636	58.6798	1.52314	Y5药	895	948.81	941.667	928.492	29.224	16.8725	0.265167
M5	560.952	643.333	675.476	626.587	59.0698	34.104	1.30044	M5药	934.048	923.333	798.333	885.238	75.4521	43.5623	0.412793
S5	472.381	495	478.095	481.825	11.7619	6.79073		S5药	987.143	926.429	862.619	925.397	62.2683	35.9506	0.920606
	Field population A	Field population B	Laboratory population
control	733.889	626.587	481.825
Chemical treatment	928.492	885.238	925.397
											处理	均值	5%显著水平			1%极显著水平
	F 值	p值									处理1	733.889	a			A
	10.158	0.0333									处理2	626.587	a			AB
											处理3	481.825	b			B
	F 值	p值
	21.857	0.0095
											处理	均值	5%显著水平			1%极显著水平
	F 值	p值									处理1	928.492	a			A
	146.991	0.0003									处理3	925.397	a			A
	733.889±58.680	928.492±16.872									处理2	885.238	a			A
	626.587±34.104	885.238±43.562									808.333	560.952	472.381		2.90759	2.74893	2.67429
	481.825±6.791	925.397±35.951									775.238	643.333	495		2.88944	2.80844	2.69461
											618.095	675.476	478.095		2.79106	2.82961	2.67951
											895	934.048	987.143		2.95182	2.97037	2.99438
											948.81	923.333	926.429		2.97718	2.96536	2.96681
											941.667	798.333	862.619		2.9739	2.90218	2.93582
CYP450	(ng/ml)			average	SD	标准误SE							SD	标准误	升高百分率
Y5	10.6335	9.95068	11.2519	10.612	0.650873	0.375782	1.37484	Y5药	12.3179	10.8194	13.4029	12.1801	1.29723	0.748958	0.14776
M5	10.7929	9.32853	10.4325	10.1846	0.762985	0.440509	1.31946	M5药	13.9355	11.2405	12.78	12.652	1.35205	0.780604	0.242265
S5	9.4044	6.28983	7.46206	7.71877	1.57307	0.908213		S5药	14.1571	12.3316	14.4272	13.6386	1.13995	0.658151	0.76694
	Field population A	Field population B	Laboratory population
control	10.612	10.1846	7.71877
Chemical treatment	12.1801	12.652	13.6386
												处理	均值		5%显著水平		1%极显著水平
												处理1	10.612		a		A
	F 值	p值										处理2	10.1846		a		A
	3.502	0.1346										处理3	7.7188		b		A
	F 值	p值										处理	均值		5%显著水平		1%极显著水平
	7.578	0.0512										处理3	13.6386		a		A
												处理2	12.652		a		A
	F 值	p值										处理1	12.1801		a		A
	27.857	0.0062
												10.6335	10.7929	9.4044
	10.612±0.376	12.180±0.749										9.95068	9.32853	6.28983
	10.184±0.441	12.652±0.781										11.2519	10.4325	7.46206
	7.719±0.908	13.639±0.658										12.3179	13.9355	14.1571
												10.8194	11.2405	12.3316
												13.4029	12.78	14.4272
FAA	(μmol/L)			average	SD	标准误SE							SD	标准误	升高百分率
Y5	626.484	610	741.406	659.297	71.5849	41.3295	1.71327	Y5药	798.359	738.438	767.969	768.255	29.9619	17.2985	0.165264			626.484	645.859	349.922
M5	539.609	645.859	675.937	620.469	71.623	41.3515	1.61237	M5药	717.109	660.547	660.234	679.297	32.747	18.9065	0.0948124			610	675.937	396.484
S5	408.047	349.922	396.484	384.818	30.7687	17.7643		S5药	503.047	520.547	358.984	460.859	88.6592	51.1874	0.197604			741.406	620.469	384.818
	Field population A	Field population B	Laboratory population															798.359	717.109	503.047
control	659.297	620.469	384.818															738.438	660.547	520.547
Chemical treatment	768.255	679.297	460.859															767.969	660.234	358.984
											处理	均值	5%显著水平			1%极显著水平
	F 值	p值									处理1	659.297	a			A
	5.914	0.0718									处理2	620.469	a			A
											处理3	384.818	b			B
	F 值	p值
	1.674	0.2654									处理	均值	5%显著水平			1%极显著水平
											处理1	768.255	a			A
	F 值	p值									处理2	679.297	a			A
	1.97	0.2332									处理3	460.859	b			B
	659.297±41.329	768.255±17.299
	620.469±41.352	679.297±18.906									a
	384.818±17.764	460.859±51.187
													生理活性物质	虫源	含量 content/活性 active			生理活性物质	虫源	含量 /活性
													Physiologically active substance	Insect source	处理前 Before treatment	处理后Aftertreatment		Physiologically active substance	Insect source	content/active
													蛋白质	田间种群A	0.534±0.022a	0.382±0.008a		蛋白质	田间种群A	0.534±0.022a
													protein	田间种群B	0.464±0.012b	0.395±0.002a		protein	田间种群B	0.464±0.012b
													(mg/ml)	实验室种群	0.272±0.012c	0.216±0.007b		(mg/ml)	实验室种群	0.272±0.012c
	Protein	Total sugar	Trehalose	GST	Cholesterol	FAA	Protease	PFK	CYP450	Total			蛋白酶	田间种群A	733.889±58.680a	928.492±16.872a		蛋白酶	田间种群A	733.889±58.680a
Field population A	28.4	2.71	21.3	22.6	39.2	16.5	26.5	99.1	14.8	271.11			Protease	田间种群B	626.587±34.104a	885.238±43.562a		Protease	田间种群B	626.587±34.104a
Field population B	15	4.47	14.5	18.9	69.7	9.48	41.3	68.5	24.2	266.05			(U/ml)	实验室种群	481.825±6.791b	925.397±35.951a		(U/ml)	实验室种群	481.825±6.791b
Laboratory population	20.3	1.88	38.4	71.6	32.7	19.8	92.1	53.2	76.7	406.68			总糖	田间种群A	0.366±0.004a	0,356±0.001a		总糖	田间种群A	0.366±0.004a
													Total sugar	田间种群B	0.368±0.002a	0.351±0.004a		Total sugar	田间种群B	0.368±0.002a
													(mg/ml)	实验室种群	0.346±0.004b	0.340±0.002b		(mg/ml)	实验室种群	0.346±0.004b
													海藻糖	田间种群A	0.293±0.012a	0.231±0.015a		海藻糖	田间种群A	0.293±0.012a
													Trehalose	田间种群B	0.280±0.009a	0.240±0.005a		Trehalose	田间种群B	0.280±0.009a
													(mg/ml)	实验室种群	0.199±0.027b	0.123±0.003b		(mg/ml)	实验室种群	0.199±0.027b
													磷酸果糖激酶	田间种群A	16.121±2.779a	32.100±1.418b		磷酸果糖激酶	田间种群A	16.121±2.779a
													PFK	田间种群B	22.220±2.587a	37.432±0.181a		PFK	田间种群B	22.220±2.587a
													(U/ml)	实验室种群	16.208±2.328a	23.807±0.269c		(U/ml)	实验室种群	16.208±2.328a
													胆固醇	田间种群A	0.042±0.001a	0.058±0.005ab		胆固醇	田间种群A	0.042±0.001a
													Cholesterol	田间种群B	0.041±0.002a	0.069±0.006a		Cholesterol	田间种群B	0.041±0.002a
													(mg/ml)	实验室种群	0.036±0.002a	0.048±0.003b		(mg/ml)	实验室种群	0.036±0.002a
													游离氨基酸	田间种群A	659.297±41.329a	768.255±17.299a		游离氨基酸	田间种群A	659.297±41.329a
													FAA	田间种群B	620.469±41.352a	679.297±18.906a		FAA	田间种群B	620.469±41.352a
													(μmol/L)	实验室种群	384.818±17.764b	460.859±51.187b		(μmol/L)	实验室种群	384.818±17.764b
													谷胱甘肽-S-转移酶	田间种群A	0.044±0.003a	0.034±0.001a		谷胱甘肽-S-转移酶	田间种群A	0.044±0.003a
													GST	田间种群B	0.037±0.001a	0.299±0.001b		GST	田间种群B	0.037±0.001a
													(U/ml)	实验室种群	0.035±0.004a	0.010±0.000c		(U/ml)	实验室种群	0.035±0.004a
													细胞色素P450	田间种群A	10.612±0.376a	12.180±0.749a		细胞色素P450	田间种群A	10.612±0.376a
													CYP450	田间种群B	10.185±0.441a	12.652±0.781a		CYP450	田间种群B	10.185±0.441a
													(ng/ml)	实验室种群	7.719±0.908b	13.639±0.658a		(ng/ml)	实验室种群	7.719±0.908b
	蛋白质	总糖	海藻糖	胆固醇	游离氨基酸	蛋白酶	磷酸果糖激酶	谷胱甘肽-S-转移酶	细胞色素P450
田间种群A	1.96	1.057	1.47	1.154	1.71	1.52	1.04	1.25	1.37
田间种群B	1.71	1.062	1.41	1.128	1.61	1.3	1.43	1.04	1.32
差	0.25	-0.005	0.06	0.026	0.1	0.22	-0.39	0.21	0.05
													生理活性物质	虫源	含量 /活性
													Physiologically active substance	Insect source	content/active
													蛋白质	田间种群A	0.534±0.022a
													protein	田间种群B	0.464±0.012b
													(mg/ml)	实验室种群	0.272±0.012c
													蛋白酶	田间种群A	733.889±58.680a
													Protease	田间种群B	626.587±34.104a
													(U/ml)	实验室种群	481.825±6.791b
													总糖	田间种群A	0.366±0.004a
													Total sugar	田间种群B	0.368±0.002a
													(mg/ml)	实验室种群	0.346±0.004b
													海藻糖	田间种群A	0.293±0.012a
													Trehalose	田间种群B	0.280±0.009a
													(mg/ml)	实验室种群	0.199±0.027b
													磷酸果糖激酶	田间种群A	16.121±2.779a
													PFK	田间种群B	22.220±2.587a
													(U/ml)	实验室种群	16.208±2.328a
													胆固醇	田间种群A	0.042±0.001a
													Cholesterol	田间种群B	0.041±0.002a
													(mg/ml)	实验室种群	0.036±0.002a
													游离氨基酸	田间种群A	659.297±41.329a
													FAA	田间种群B	620.469±41.352a
													(μmol/L)	实验室种群	384.818±17.764b
													谷胱甘肽-S-转移酶	田间种群A	0.044±0.003a
													GST	田间种群B	0.037±0.001a
													(U/ml)	实验室种群	0.035±0.004a
													细胞色素P450	田间种群A	10.612±0.376a
													CYP450	田间种群B	10.185±0.441a
													(ng/ml)	实验室种群	7.719±0.908b
